# Supplementary material for: Non-Secretor Status Due to FUT2 Stop Mutation Is Associated with Reduced Rotavirus Infections but Not with Other Enteric Pathogens in Rwandan Children
Source: Microorganisms. 2025 May 3;13(5):1071. doi: 10.3390/microorganisms13051071 (PMC12114204; doi:10.3390/microorganisms13051071)
Supplement: Supplementary file 1 [file microorganisms-13-01071-s001.zip]

Archive with 1 entries (1 files):
- microorganisms-3568208-supplementary.pdf
